# Supplementary material for: Screening of Cognitive Changes in Adults with Intellectual Disabilities: A Systematic Review
Source: Brain Sci. 2020 Nov 12;10(11):848. doi: 10.3390/brainsci10110848 (PMC7698112; doi:10.3390/brainsci10110848)
Supplement: Supplementary file 1 [file brainsci-10-00848-s001.zip]

Archive with 6 entries (5 files):
- brainsci-964520-Sup/
- brainsci-964520-Sup/Cross sectional studies_CT.docx
- brainsci-964520-Sup/Instruments supplementary Material.docx
- brainsci-964520-Sup/longitudinal studies final_CT.docx
- brainsci-964520-Sup/prisma checklist .docx
- brainsci-964520-Sup/Synthesis-without-Meta-analysis-SWiM-Checklist AN.docx
